# Supplementary material for: Effect of dietary copper addition on lipid metabolism in rabbits
Source: Food Nutr Res. 2017 Jul 6;61(1):1348866. doi: 10.1080/16546628.2017.1348866 (PMC5510220; doi:10.1080/16546628.2017.1348866)
Supplement: Supplemental_tables.zip [file zfnr_a_1348866_sm3353.zip]

Archive with 2 entries (2 files):
- Supplemental tables/Supplemental Table S1.docx
- Supplemental tables/Supplemental Table S2.doc
